# Supplementary material for: Prominent Neuroprotective Potential of Indole-2-N-methylpropargylamine: High Affinity and Irreversible Inhibition Efficiency towards Monoamine Oxidase B Revealed by Computational Scaffold Analysis
Source: Pharmaceuticals (Basel). 2024 Sep 28;17(10):1292. doi: 10.3390/ph17101292 (PMC11510145; doi:10.3390/ph17101292)
Supplement: Supplementary file 1 [file pharmaceuticals-17-01292-s001.zip]

Archive with 1 entries (1 files):
- pharmaceuticals-3196094-supplementary.pdf
